# Supplementary material for: Knockdown-Induced Fasting Phenotypes in Flatworms: Insights into Underlying Mechanisms of Feeding Behavior
Source: Int J Mol Sci. 2025 Dec 11;26(24):11934. doi: 10.3390/ijms262411934 (PMC12732829; doi:10.3390/ijms262411934)
Supplement: Supplementary file 1 [file ijms-26-11934-s001.zip]

Archive with 14 entries (14 files):
- Figure S1.pdf
- Figure S2.pdf
- Figure S3.pdf
- Figure S4.pdf
- File S1 mlig-kri1 msa.fasta
- File S2 mlig-tuf1 msa.fasta
- File S3 mlig-tuf2 msa.fasta
- File S4 mlig-wbp2nl msa.fasta
- Table S1.xlsx
- Table S2.xlsx
- Table S3.xlsx
- Table S4.xlsx
- Table S5.xlsx
- Table S6.xlsx
