# Supplementary material for: Knockdown-Induced Fasting Phenotypes in Flatworms: Insights into Underlying Mechanisms of Feeding Behavior
Source: Int J Mol Sci. 2025 Dec 11;26(24):11934. doi: 10.3390/ijms262411934 (PMC12732829; doi:10.3390/ijms262411934)
Supplement: Supplementary file 1 [file ijms-26-11934-s001.zip › File S1 mlig-kri1 msa.fasta]

>Mlig-kri1_transcript_Mlig022427.g1
---------------------------aaaataaacaaaaagtttgctaaaaaatacgacgagtatcgtcgcaaagaggagctgcagaagttcaaggacaaatacggagatgtaaagctgagccaggcaaagtcagccacagaggctgcggacgcctcagagtcatccgagtcctctgagtccagctcagactcggagccccagggctggacccctggcacagaggccggctttctccgggtctacgcggcccttcagtctggggactcccggctgtacgatcccaaagtcaactggttccaggaggacgaggaggccagcgatgaagctgaggatgctggaagcgatgaggcggagaaggaagaaaaacacaagccgatgtactataatgagtttcataggaaattcctgctcgaaggagcctacaaggccggcgaggactccgcaactgccgctgcgcccgatgccgaggtgcgggagaatctccgagaggctgaacggatacgggactcgctggctagggctcacgccaatgactccaaagccaaggctaacggcaaggagggcagcgaagaggaagacgaggaggattttctggtgaaacgccgacccggcgaccagcaggcgaatggcgagggcgacggcgacgacccgatgctgcgcttgcaccggtttgttgccgagcccagcgactccggggatgggctggagcccgagtgcaaggctgacctggcgcagctgaagcgccactggacagacgactccaaactgacggaggcggagcgctacctccgggacttcatcaccaaggagttctggcgccggccgcggcagcgccagcagcaaccggcagaagcgccgtcggagtcgaattcggaggccgccctgtccgaagatgaggccttcttaaccaaacagtccgagttcgaatcccgttggaacggccggacagacgagcgagatccggagttcgagtccggcttccagcgcacctttgccagcggagacgggcagctggacggagactccgatgacgatgaactgttcgtggccaagaaggcctgcccggcgactgcccaggagctcgagctggacgaacagaccgccgctgaactgctgcggctggaggagcggcgaggccggaagcctccacagccggcagccgaggatgaggaagctgagcggctgccggatgatgacgatgaggcagctgggggcgaggctggggaggctggcatccgcagctaccctcgccgaatcggcgattcgcttcgccagtcgaccgccgacgccgaccggtcgcgccgtcgggcggagctccgcgagcgtcggcgggcggatcggctggccaggcggcgcgagttcgacgcggcggccaggatgaaggcagccgagctagagcggcggctggagcggctgcggcgaaatgccggcatcggcgacgtcgccaaggagggcgagggcgagggcgaggccggccaggaccggctggccgacaccctgggcggcgacttcctcgacgaggacttcgacccggccgagcacgaccgccggatggccagcctgttcggcgaggatttctacggcgaggctcatggtgacgagaaggcggcgacgaagccgcagttcagcgaggacgaagatgaaggcgagggcgagaccggcgagtcggtggaggagcttcgccgcaggctgcaggacgaggccgaccggcttggggcggaggatctgatccgggccggcccgggggaggccgacctgccgtgccggttcaactatcggcaggtggagcccaacgatttcggtctgagcgccgtggagattctgctggcagacgaccgggagctgaacagctggtgctccgtgcgcaaggccagccagtaccgcgagcgcgaggccgactggcgcgaccggcgccgatttcgaagcgcgcgcgctcaggagcgcaagacgcaactcatgcccggcatgatgaagcggctggaggctgcggcggcctatccggacgcgaaggcctgggccgcagcagccgccgccgggatggacttggcgggcgagccggccggtccggcagctcaaaagaaacgccggcgaaagaagcgaa------agcagcagcagcaggcgaaagaagaaactggagaagacgctgagcagcagccgcggtcgcggaagaagcgacgcctcctgccgcaggctgagcggcaggttgcggcagccggtccagaagccgcagaatcagcaactacttcgcaaaagcagaagacggtgcagcagaaaagtaaga------agaagcagaagaaaaaaccgggctctgacgggcgactgcagatcagcgagcagcgactggcggagctgggcatcgatcccaagcagttccgccggatgcagaagcagaaaaatgcttcagcatcgtga
>Mlig-kri1_transcript_Mlig022427.g9
cccactgccggccgcacagacatgctgaaaataaacaaaaagtttgctaaaaaatacgacgagtatcgtcgcaaagaggagctgcagaagttcaaggacaaatacggagatgtaaagctgagccaggcaaagtcagccacagaggctgcggacgcctcagagtcatccgagtcctctgagtccagctcagactcggagccccagggctggacccctggcacagaggccggctttctccgggtctacgcggcccttcagtctggggactcccggctgtacgatcccaaagtcaactggttccaggaggacgaggaggccagcgatgaagctgaggatgctggaagcgatgaggcggagaaggaagaaaaacacaagccgatgtactataatgagtttcataggaaattcctgctcgaaggagcctacaaggccggcgaggactccgcaactgccgctgcgcccgatgccgaggtgcgggagaatctccgagaggctgaacggatacgggactcgctggctagggctcacgccaatgactccaaagccaaggctaacggcaaggagggcagcgaagaggaagacgaggaggattttctggtgaaacgccgacccggcgaccagcaggcgaatggcgagggcgacggcgacgacccgatgctgcgcttgcaccggtttgttgccgagcccagcgactccggggatgggctggagcccgagtgcaaggctgacctggcgcagctgaagcgccactggacagacgactccaaactgacggaggcggagcgctacctccgggacttcatcaccaaggagttctggcgccggccgcggcagcgccagcagcaaccggcagaagcgccgtcggagtcgaattcggaggccgccctgtccgaagacgaggccttcttaaccaaacagtccgagttcgaatcccgttggaacggccggacagacgagcgagatccggagttcgagtccggcttccagcgcacctttgccagcggagacgggcagctggacggagactccgatgacgatgagctgttcgtggccaagaaggcctgcccggcgactgcccaggagctcgagctggacgaacagaccgccgctgaactgctgcggctggaggagcggcgagaccggaagcctccacagccggcaggcgagaatgaggaagctgagcggctgccggatgatgacgatgaggcagctgggggcgaggctggggaggctggcatccgcagctaccctcgccgaatcggcgattcgcttcgccagtcgaccgccgacgccgaccggtcgcgccgtcgggcggagctccgggagcgtcggcgggcggatcggctggccaggcggcgcgagttcgacgcggcggccaggatgaaggcagccgagctggagcggcggctggagcggctgcggcgaaatgccggcatcggcgacgtcgccaaggactgcgagggcgaggacgaggccggacgggaccggctggccgacaccctgggcggcgacttcctcgacgaggacttcgacccggccgagcacgaccgccggatggccagcctgttcggcgaggatttctacggcgaggctcacggtgacgagaaggcggcgaagaagccgcagttcagcgaggacgaagatgaaggcgagggcgagaccggcgagtcggtggaggagcttcgccgcaggctgcaggacgaggccgaccggcttggggcggaggatctgatccgggccggccccggggaggccgacctgccgtgccggttcaactatcggcaggtggagcccaacgatttcggtctgagcgccgtggagattctgctggcagacgaccgggagctgaacagctggtgctcggtgcgcaaggccagccagtaccgcgagcgcgaggccgactggcgcgaccggcgccgatttcgaagcgcgcgcgctcaggagcgcaagacgcaactcatgcccggcatgatgaagcggctggaggctgcggcggcctatccggacgcgaaggcctgggccgcagcagccgccgccgggctggacttggcgggcgagctggccggcgcggcagttcaaaagaaacgccggcgaaagaagcgaaagcagcagcagcagcagcaggcgaaagaagaaactggagaagacgctgagcagcagccgcggtcgcggaagaagcgacgcctcct------gcctgagcagcaggttgcggcagtcggtccacaagccgcagaatcagcaactacttctcaaaagcagaagacggtgcagcagaaaagtaagaagcaccagaagcagaagaaaaagccgggctctgacgggcgactgcagatcagcgagcagcgactggcggagctgggcatcgatcccaggcagttccgccggatgcagaagcagaaaaaagcttcagcatcgtga
>Mlig-kri1_transcript_Mlig033815.g9
cccactgccggccgcacaggcatgctgaaaataaacaaaaagtttgctaaaaaatacgacgagtatcgtcgcaaagaggagctgcaaaagttcaaggacaaatacggagatgtaaagctgagccaggcaaagtcagccacagaggctgcggacgcctcagagtcatccgagtcctctgagtctagctcagactcggagccccagggctggacccctggcacagagaccggcttcctccgggtctacgcggcccttcagtctggggactcccggctgtacgatcccaaagtcaactggttccaggaggacgaggaggccagcgatgaagctgaggatgctggaagcgatgaggcggagaaggaagaaaaacacaagccgatgtactataatgagtttcataggaaattcctgctcgaaggagcgtacaagacaggcgaggactccgcaactgccgctgcgcccgatgccgaggtgcgggagaatctccgagaggctgaacggatacgggactcgctggctaaggctcacgccaattactccaaagccaaggctaacggcaaggatggcagcgaagaggaagacgaggaggattttctggtgaaacgccgacccggcgaccagcaggcgaatggcgagggcgacggcgatgacccgatgctgcgcttgcaccgatttgttgccgagcccagcgactccggggatgggctggagcccgagtgcaaggctgacctggcgcagctgaagcgccactggacagacgactccaaactgacagaggcggagcgctacctccgggacttcatcaccaaggagttctggcgccggcggcggcagcgccagcagcaaccggcagaagcgccgtctgagtcgaattcggaggccgccctgtccgaagacgaggccttcttaaccaaacagtccgagttcgaatcccgttggaacggccggacagacgagcgagatccggagttcgagtccggcttccagcgcacctttgccagcggagacgggcagctggacggagactccgatgacgatgagctgttcgtggccaagaaggcctgcccggcgactgcccaggagctcgagctggacgaacaga---ccgctgaactgctgcggctggaggagcggcgaggccggaagcctccacagccggcaggcgaggatgaggaagctgagcggctgccggatgatgacgatgaggcagctgggggcgaggctggggaggctggcatccgcagctaccctcgccgaatcggcgattcgcttcgccagtcgaccgccgacgccgaccggtcacgccgtcgcgccgagctccgggagcgtcggcgggcggatcggctgaccaggcggcgcgagttcgacgcggcggccaggatgaaggcagccgagctggagcggcggctggagcggctgcggcgaaatgccggcatcggcgacgtcgccaaggactgcgaaggcgaggacgaggccggccgggaccgactggccgacaccctgggcggcgacttcctcgacgaggacttcgacccggtcgagcacgaccgccggatggccagcctgttcggcgaggatttctacggcgaggctcacggtgacgagaaggcggcgaagaagccgcagttcagcgaggacgaagatgaaggcgagggcgagaccggcgagtcggtggaggagcttcgccgcaggctgcaggacgaggccgaccggcttggggcggaggatctgatccgggccggccccggggaggccgacctgccgtgccggttcaactatcggcaggtggagcccaatgatttcggtctgagcgccgtggagattctgctggcagacgaccgggagctgaacagctggtgctcggtgcgcaaggccagccagtaccgcgagcgcgaggccgactggcgcgaccggcgccgatttcgaagcgcgcgcgctcaggagcgcaagacgcaactcatgcccggcatgatgaagcggctggaggctgcggcggcctatccggacgcgagggcctgggccgcagcagccgccgccgggctggacttggcgggcgagccggccggcgcggcagttcaaaagaaacgccggcgaaagaagcgaaagcagcagcagcagcagcaggcgaaagaagaaactggagaagacgctgagcagcagccgcgttcgcggaagaagcgacgcctcctatcgcagcctgagcagcaggttgcggcagccggttcacaagccgcagaatcagcaactacttcgcaaaagcagaagacggtgcagcagaaaattaagaagcaccagaagcagaagaaaaagccgggctctgacgggcgactgcagatcagcgagcagcgactggcggagctgggcatcgatcccaggcagttccgccggatgcagaagcagaaaaaagcttcagcatcgtga
