# Supplementary material for: Knockdown-Induced Fasting Phenotypes in Flatworms: Insights into Underlying Mechanisms of Feeding Behavior
Source: Int J Mol Sci. 2025 Dec 11;26(24):11934. doi: 10.3390/ijms262411934 (PMC12732829; doi:10.3390/ijms262411934)
Supplement: Supplementary file 1 [file ijms-26-11934-s001.zip › File S2 mlig-tuf1 msa.fasta]

>Mlig-tuf1_transcript_Mlig030023.g1 (detected separately from Mlig028914.g1)
agtgcaaatccagctagagaagtggcagtcatgagcagcagcagtcgcacagcagtcttcagccgcatggcggaggaccagctgtacctaaaccgcgcctgtttagtcggctactgcgatttgaacgctagcagcctccgggctttgctaggcatcgaggccagggttgaattctgggacctggatgtgcctgggctgccctgcggcatagatgacggagcccagcagcagctgttgctgcccgcctgcgaacggtgggacggcactccgccaatggagggagagctcaagccactgcaggtgctgaacctgaaatacgagcagtactctctcatcctggtgaactcgcacgtccctccgagccgagtgcacttggtgatgcagcgagttttccaactattcgaacagttcaaagttagccgagtccacctactcagctgtctgcacctgccggacgcagctggtaatccaattgagttgctggacgatattgacgacagggcagacgggggagccgctcgactcaccgagaccgccttcaacggagccgctgacaaactggaccccggcctgcccagcctggaccttaccgctcgtccagtccgggacgccttcctgtgctgctttgtccagttcgccctggtggaccggctgcccttcaccctgctggcctgcgtccgccaccgagccaaggtggccagcgttgactcgccctccgtggccgccttccaggcctgtctggccgaccggctgggcctcgccttcagcctggagcgcagcctcaacgggattcgctttcacaggcagccggtgagc---------------------------------------------------------------------------------------------------------------------------------------------------------------------------------------------------------------------------------------------------------------------------------------------------------------------------------------------------------------------------------------------------------------------------------------------------------------------------------------------------------------------------------------------------------------------------------------------------------------------------------------------------------------------------------------------------------------------------------------------------------------------------------------gccggcggc---------------------------gactctgggatgtacgt---------------------------------------------------------------------------------------------------------------------------------------------------------------------------------------------------------------------------------------------------------------------------------------------------------------------------------------------------ctga
>Mlig-tuf1_transcript_Mlig028914.g1 (detected separately from Mlig030023.g1)
---------------------------------------------------------------------------------------------------------------------------------------------------------------------------------------------------------------------------------------------------------------------------------------------------------------------------------------------------------------------------------------------------------------------------------------------------------------------------------------------------------------------------------------------------------------------------------------------------------------------------------------------------------------------------------------------------------------------------------------------------------------------------------------------------------------------------------------------------------------------------------------atggctccgctaagactgccaggcctcatcacc---tctctgctgctgctcaactgcagcctgctggtgcatcaagccggcagcgttgatccgctctacatgtacgacctaacggcatcgtcgttcgtcaaggacggccaggccgacgactcttggcaggcaagccggttcagccctcagctcagctacctgtccttggtggcctcggctgccgcctacgcctcaggagctgtgggcagctgctaccaaaacagcggcctagcgggcacctacggaccaatgagcaacgtgcgccaggtctccgtgccggcctactggaaaaccatcggcggcacctggtccggctttgtggcccggctgccgagaaaacgcatcaccatgatcgtcttccgcggcaccaaccaggacgggcagctgattgtcgagctgctcagcgtgctcaaaacgccgccggtgccgtcccctgtcggaggccgggtgcaggcgtacttcagcatggctcagcgggcggtctggtctaaactggagccggcgtttgcccaaattcgttcggcgaatccgagagacgcgattctggtgacgggccactcgcttggcggggcgatggcggccctgacggcagtccagctggcggccaaggggctgcggcctcagctgttcacctttggggagccccgggtgggcgacgcgacgttttcggcggcgttcgacaaactgatggccggcggcagcagctggcgggtggtcaacgggcgggacccggtggtgcacctgccgctgtgccggggccccctggagcggtgccagccggaccagaagtcgggtccgtaccatcacggcacggaggtgttctacccgtcgggcatgaagccgaactctccaagcggatttcgaatttgccaaggcaagccgaagaacgaagaccgcaagtgcgcggactcgccgaaggtgttcctgccgtgcctcaccaagatggcctcctgcatcgactcgcacctgaattactacggcatcaaggtgagcaagtggtggggcagctcgcaatgcaagcccaagaaggagagcgacgaaaaaataatgggccgactgctgatggagagcgtaattaacagctga
>Mlig-tuf1_transcript_Mlig025463.g4
agtgcaaatccagctagagaagtggcagtcatgagcagcagcagtcgcatagcggtcttcagccgcatggcggaggaccagctgtacctgaaccgcgcctgtttagtcggctactgcgatttgaacgctagcagcctccgggctttgctaggcatcgaggccagggtcgaattctgggacctggatgtgcctgggctgccctgcggcagagatgacggggcccagcagcagctgttgctgcccgcctgcgaacggtgggacggcactccgccaatggagggagagctcaagccactgcaggtgctgaacctgaagtacgagcagtactctctcatcctagtgaactcgcacgtccctccgagccgagtgcacttggtgatgcagcgagttttccaactattcgaacagttcaaagttagccgagtccacctactcagctgtctgcacctgccggacgcagctgctaatccaattgagttgctggacgatatcgacaacagggcagacgggggagcggctcgactcaccgagaccgccttcaacggagccgctgacagactggaccccggcctgcccagcctggaccttaccgctagtccagtccgggacgccttcctgtgctgctttgtccagttcgctctggtggaccggctgcccttcaccctgctggcctgcgtccgccaccgagccaaggtggccagcgttgactcgccctccgtggccgccttccaggcctgtctggccgaccggctgggcctcgccttcagcctggagcgcagcctcaacgggattcgctttcacaggcagccgttcatccactctatttggctaacttcaaagaccgcacgactgctgatggctccgctgagactgccaggcctcattaccgcgctgctgctgctgctcaactgcagcctgctggtgcatcaagccggcagcgttgatccgctctacatgtacgacctaacggcatcgtcgttcgtcaaggacggccaggccgacgactcttggcaggcaagccggttcagccctcagctcagctacctgtccttggtggcctcggctgccgcctacgcctcaggagctgtgggcagctgctaccaaaacagcggcctagcgggcacctacggaccaatgaggaacgtgcgccaggtgtccgtgccggcctactggaaaaccatcggcggcacctggtccggctttgtggcccggctgccgaggaaacgcatcaccatgatcgtcttccgcggcaccaaccaagacgggcagctgattgtcgaactgctcagcgtgctcaaaacgccgccggtgccgtcccctgtcggaggccgggtgcaggcgtacttcagcatggctcagcgggcggtctggtctaaactggagccggcgtttgcccaaatccgttcggcgaatccgggagacgcgattctggtgacgggccactcgcttggcggggcgatggcggccctgacggcagtccagctggcggccaaacggctgcgacctcagatgttcaccttcggggagccccgggtgggcgacgcgacgttttcggcggcgttcgacaaactgatggccggcggcagcagctggcgggtggtcaacgggcgggacccggtggtgcacctgccgctgtgccggggccctctggagcggtgccagccggaccagaagtcgggcccgtaccatcacggcacggaggtgttctacccgtccggcatgaggccgaactctccaagcggatttcgaatttgccaaggcaagccgaagaacgaagaccggaactgcgcggactcgccgaaggtgttcctgccgtgcctcaccaagatggcctcctgcatcggctcgcacctgaattactacggcatcaaggtgagcaagtggtggagcagctcgcagtgcaagcccaagaaggagagcgacgaaaaaatcatgggccgactgttgatggagagcgtaataaacagctga
