# Supplementary material for: Knockdown-Induced Fasting Phenotypes in Flatworms: Insights into Underlying Mechanisms of Feeding Behavior
Source: Int J Mol Sci. 2025 Dec 11;26(24):11934. doi: 10.3390/ijms262411934 (PMC12732829; doi:10.3390/ijms262411934)
Supplement: Supplementary file 1 [file ijms-26-11934-s001.zip › File S3 mlig-tuf2 msa.fasta]

>Mlig-tuf2_transcript_Mlig020807.g5
ctttggcttaagggaatttacagcggcccccttctaatgacacctaaggtggggttgactatatatataacgagccctgtagccactctccacgtagacataattttcttgtgttaattgcaaccgtacccgttcagtctcgcatttctaatcgatattccaagcagcagttattaaccatgcgactctgcctgctagtgctggctgcttttgcagcctccgtttgcgccgactccggccagctagtcatgacctgccgggatggctggaccctgttccacaccaactacgaggcctcttgcctgaagctgatgtccgagcccatgctcttcgacgactcttacaaggcctgccaggccgacaaggccagactgctgagcttcgcccaccgaatggacaaggtgtacttcatcaacgatctgatcgtgaagagcaaccagcacgatactgactctacctcgctgtggttcttcgacccgaccttcatgcaccggtcgctgccgagggccaggggccacggcaagcaccagcgcaccgagaaagaggagaagccggacgaggcccccaagccgcagttctggatggtgatcaacccgaacaaggaccacagcaagatcgagctggaggccaacaagaccaacatcccacgcaacttcatctgcgaggccccggcccatccggctgcccagcggcctcagttccagattgagcccgagcacctgttcatcactgaggccctgatcaagccggccaccgaggagacaaccaagaaagccgacaaagaggcccggcccttcatcgtcaccttcaactgcttggcctacggcatgcccaagccaaccgtggagtggcgtctggtcaagaaggtcgctaacgagtctctgatcactgagctgatcgacgccaagatcaccaccaacccgcacgagccgctgaaggatcactccaccaccagcacctcgttcttcaacctgcagcgcgactgcaaggcccaccacccatgcccgccggacagcatcgaggagcgcagccagctggtgatcgtcaacccgcagttcatggacctgaccaaggccgtcgtctgcctggccaagaacgagttcggctccgtcatcagccgagaggcccagttcttcgtcaccaagatgggcgagttcgccaagaaggaggacgaggtcaccgtcaaggccggcatgagcgccatcgtgtccaacgccatcaccaccgagccggacgccgctgccgcagagtgttacatcgttgagaagcc-agagcgggcccgccccgcccgaggctcatccctctggagcagctcaaccagATGCTGCACGGCGCCATCCAGATGAGCAAGGCCACCTTCGACCTCATCATCGACTCTGCCGGGCCCAAGGTTAACGAAGAGTTTCTCTGCCGAGCCCGCCTGCACAACGGCCGCATGGGTCACGTGACTCGCGAGAAGACCATCGCCCTGACCGTGGAGCCCTGCATCAAGGAACAGGGCTGCGACCTGGAGGCCAAGCCAGTCTCCGTGGTCGAGGGCTACCCGGCCGTGCTGTCCATGAACCCGCTCAGCAACCGCATCATCCGCTTCGGCGACGACTTCCTGCTAGAGTGCCCGTGCACTGGCAAGCGCCGGCCGGACGAGGAGCTGACTGTGGAGTGGAACCTGAACAACAAGACCGACATGCCGGTTGTCGAGGTCCCGGTGCTGCCCCGCTTCTCCGCCATGCTGGTGCGCGACGCCAAGCCAGAGGAGCACAGCGGCACCTACTTCTGCCAGTGCATCCGCGGCCAAGAGAAGTCTGACTGGCGCTCCATCGATGTCCAGGTGCTGCCGCTGCTGGAGCCGGCCGACCACCGAGAGATCATCACCGTCAAGGCTGGCCAGAAGGCGAGCTTCGGCTGCCGCGTCAATGCCGAGCTGGCCGGCCTGGGCGTCTTCGTTGAGCCGATGCGCGACGCTGAGACCCTGGCCGACTTCCTGGCTCGCACCGACGACAAGCGCATCGAGATCATGCGCGGCAGCGCCAACCACTACACCGTCGGCATCGACGACGTCAAGGAATCCGACGCTGGCGTCTACGGCTGCCGGGTCACCGTTAACTTCTTCGAAAAGTGGATCACCCACGACACCTTCTACAGCACCCTGATTGTTGAGAAGTAGtttgaatgtcttgactggttgaaaatggacacttcgcaatgctcggttgatgcatacaatttttgttattgctttcgtagtgccggtttattatcttcaaaaaaacaaataaaaatcaaacttatttaaaaatcgaaacaaaattaaag-----------------------------
>Mlig-tuf2_transcript_Mlig020807.g4
ctttggcttaagggaatttacagcggcccccttctaatgacacctaaggtggggttgactatatatataacgagccctgtagccactctccacgtagacataattttcttgtgttaattgcaaccgtacccgttcagtctcgcatttctaatcgatattccaagcagcagttattaaccatgcgactctgcctgctagtgctggctgcttttgcagcctccgtttgcgccgactccggccagctagtcatgacctgccgg-atggctggaccctgttccacaccaactacgaggcctcttgcctgaagctgATGTCCGAGCCCATGCTCTTCGACGACTCTTACAAGGCCTGCCAGGCCGACAAGGCCAGACTGCTGAGCTTCGCCCACCGAATGGACAAGGTGTACTTCATCAACGATCTGATCGTGAAGAGCAACCAGCACGATACTGACTCTACCTCGCTGTGGTTCTTCGACCCGACCTTCATGCACCGGTCGCTGCCGAGGGCCAGGGGCCACGGCAAGCACCAGCGCACCGAGAAAGAGGAGAAGCCGGACGAGGCCCCCAAGCCGCAGTTCTGGATGGTGATCAACCCGAACAAGGACCACAGCAAGATCGAGCTGGAGGCCAACAAGACCAACATCCCACGCAACTTCATCTGCGAGGCCCCGGCCCATCCGGCTGCCCAGCGGCCTCAGTTCCAGATTGAGCCCGAGCACCTGTTCATCACTGAGGCCCTGATCAAGCCGGCCACCGAGGAGACAACCAAGAAAGCCGACAAAGAGGCCCGGCCCTTCATCGTCACCTTCAACTGCTTGGCCTACGGCATGCCCAAGCCAACCGTGGAGTGGCGTCTGGTCAAGAAGGTCGCTAACGAGTCTCTGATCACTGAGCTGATCGACGCCAAGATCACCACCAACCCGCACGAGCCGCTGAAGGATCACTCCACCACCAGCACCTCGTTCTTCAACCTGCAGCGCGACTGCAAGGCCCACCACCCATGCCCGCCGGACAGCATCGAGGAGCGCAGCCAGCTGGTGATCGTCAACCCGCAGTTCATGGACCTGACCAAGGCCGTCGTCTGCCTGGCCAAGAACGAGTTCGGCTCCGTCATCAGCCGAGAGGCCCAGTTCTTCGTCACCAAGATGGGCGAGTTCGCCAAGAAGGAGGACGAGGTCACCGTCAAGGCCGGCATGAGCGCCATCGTGTCCAACGCCATCACCACCGAGCCGGACGCCGCTGCCGCAGAGTGTTACATCGTTGAGAAGCCCAGAGCGGGCCCGCCCCGCCCGAGGCTCATCCCTCTGGAGCAGCTCAACCAGATGCTGCACGGCGCCATCCAGATGAGCAAGGCCACCTTCGACCTCATCATCGACTCTGCCGGGCCCAAGGTTAACGAAGAGTTTCTCTGCCGAGCCCGCCTGCACAACGGCCGCATGGGTCACGTGACTCGCGAGAAGACCATCGCCCTGACCGTGGAGCCCTGCATCAAGGAACAGGGCTGCGACCTGGAGGCCAAGCCAGTCTCCGTGGTCGAGGGCTACCCGGCCGTGCTGTCCATGAACCCGCTCAGCAACCGCATCATCCGCTTCGGCGACGACTTCCTGCTAGAGTGCCCGTGCACTGGCAAGCGCCGGCCGGACGAGGAGCTGACTGTGGAGTGGAACCTGAACAACAAGACCGACATGCCGGTTGTCGAGGTCCCGGTGCTGCCCCGCTTCTCCGCCATGCTGGTGCGCGACGCCAAGCCAGAGGAGCACAGCGGCACCTACTTCTGCCAGTGCATCCGCGGCCAAGAGAAGTCTGACTGGCGCTCCATCGATGTCCAGGTGCTGCCGCTGCTGGAGCCGGCCGACCACCGAGAGATCATCACCGTCAAGGCTGGCCAGAAGGCGAGCTTCGGCTGCCGCGTCAATGCCGAGCTGGCCGGCCTGGGCGTCTTCGTTGAGCCGATGCGCGACGCTGAGACCCTGGCCGACTTCCTGGCTCGCACCGACGACAAGCGCATCGAGATCATGCGCGGCAGCGCCAACCACTACACCGTCGGCATCGACGACGTCAAGGAATCCGACGCTGGCGTCTACGGCTGCCGGGTCACCGTTAACTTCTTCGAAAAGTGGATCACCCACGACACCTTCTACAGCACCCTGATTGTTGAGAAGTAGtttgaatgtcttgactggttgaaaatggacacttcgcaatgctcggttgatgcatacaatttttgttattgctttcgtagtgccggtttattatcttcaaaaaaacataaaaatcaaacttatttaaaaatcgaagtttt--------------------------------------
>Mlig-tuf2_transcript_Mlig020807.g3
ctttggcttaagggaatttacagcggcccccttctaatgacacctaaggtggggttgactatatatataacgagccctgtagccactctcaacgtagacataattttcttgtgttaattgcaaccgtacccgttcagtctcgcatttctaatcgatattccaagcagcagttattaaccATGCGACTCTGCCTGCTAGTGCTGGCTGCTTTTGCAGCCTCCGTTTGCGCCGACTCCGGCCAGCTAGTCATGACCTGCCGGGATGGCTGGACCCTGTTCCACACCAACTACGAGGCCTCTTGCCTGAAGCTGATGTCCGAGCCCATGCTCTTCGACGACGCTTACAAGGCCTGCCAGGCCGACAAGGCCAGACTGCTGAGCTTCGCCCACCGAATGGACAAGGTGTACTTCATCAACGACTTGATCGTGAAGAGCAACCAGCACGATACTGACTCTACCTCGCTGTGGTTCTTCGACCCGACCTTCATGCACCGGTCGCTGCCGAGGGCCAGGGGCCACGGCAAGCACCAGCGCACCGAGAAAGAGGAGAAGCCGGACGAGGCCCCCAAGCCGCAGTTCTGGATGGTGATCAACCCGAACAAGGACCACAGCAAGATCGAGCTGGAGGCCAACAAGACCAACATCCCACGCAACTTCATCTGCGAGGCCCCGGCCCATCCGGCTGCCCAGCGGCCTCAGTTCCAGATTGAGCCCGAGCACCTGTTCATCACTGAGGCCCTGATCAAGCCGGCCACCGAGGAGACAACCAAGAAAGCCGACAAAGAGGCCCGGCCCTTCATCGTCACCTTCAACTGCTTGGCCTACGGCATGCCCAAGCCAACCGTGGAGTGGCGTCTGGTCAAGAAGGTCGCTAACGAGTCTCTGATCACTGAGCTGATCGACGCCAAGATCACCACCAACCCGCACGAGCCGCTGAAGGATCACTCCACCACCAGCACCTCGTTCTTCAACCTGCAGCGCGACTGCAAGGCCCACCACCCATGCCCGCCGGACAGCATCGAGGAGCGCAGCCAGCTGGTTATCGTCAACCCGCAGTTCATGGACCTGACCAAGGCCGTCGTCTGCCTGGCCAAGAACGAGTTCGGCTCAGTCATCAGCCGAGAGGCCCAGTTCTTCGTCACCAAGATGGGCGAGTTCGCCAAGAAGGAGGACGAGGTCACCGTCAAGGCCGGCATGAGCGCCATCGTGTCCAACGCCATCACCACCGAGCCGGACGCCGCTGCCGCAGAGTGCTACATCGTTGAGAAGCCCAGAGCGGGCCCGCCCCGCCCGAGGCTCATCCCTCTGGAGCAGCTCAACCAGATGCTGCACGGCGCCATCCAGATGAGCAAGGCCACCTTCGACCTCATCATCGACTCTGCCGGACCCAAGGAGAACGAAGAGTTTCTCTGCCGAGCCCGCCTGCACAACGGTCGCATGGGTCACGTGACTCGCGAAAAGACCATCGCCCTGACCGTGGAGCCCTGCATCAAGGAACAGGGCTGCGACCTGGAGGCCAAGCCAGTCTCTGTGGTCGAGGGCTACCCGGCCGTGCTGTCCATGAACCCGCTCAGCAACCGCATCATCCGCTTCGGCGACGACTTCCTGCTGGAGTGCCCGTGCACTGGCAAGCGCCGGCCGGACGAGGAGCTGACTGTGGAGTGGAATCTGAACAACAAGACCGACATGCCGGTCGTCGAGGTCCCGGTGCTGCCCCGCTTCTCCGCCATGCTGGTGCGCGACGCCAAGCCAGAGGAGCACAGCGGCACCTACTTCTGCCAGTGCATCCGCGGCCAGGAGAAGTCCGACTGGCGCTCCATCGATGTCCAGGTGCTCCCGCTGCTGGAGCCGGCCGACCACCGAGAGATCATCACCGTCAAGGCTGGCCAGAAGGCGAGCTTCGGCTGCCGCGTCAACGCCGAGCTGGCCGGCCTGGGCGTCTTCGTTGAGCCGATGCGCGACGCTGAGACCCTGGCCGACTTCCTGGCTCGCACCGACGACAAGCGCATCGAGATCATGCGCGGCAGCGCCAACCACTACACCGTCGGCATCGACGACGTCAAGGAATCCGACGCTGGCGTCTACGGCTGCCGGGTCACCGTTAACTTCTTCGAAAAGTGGATCACCCACGACACCTTCTACAGCACCCTGATTGTTGAGAAGTAGtttgaatgtcttgactggttgacaatggacacttcgcaatgctcggttgatgcatacaatttttgttattgctttcgtagtgccggtttattatcttcaaaaaaaaacaaataaaaaaatcaaacttatttaaaaatcgaagtttttccgtcctttatagttggactataatttaat-
>Mlig-tuf2_transcript_Mlig020807.g2
ctttggcttaagggaatttacagcggcccccttctaatgacacctaaggtggggttgactatatatataacgagccctgtagccactctccacgtagacataattttcttgtgttaattgcaaccgtacccgttcagtctcgcatttctaatcgatattccaagcagcagttattaaccATGCGACTCTGCCTGCTAGTGCTGGCTGCTTTTGCAGCCTCCGTTTGCGCCGACTCCGGCCAGCTAGTCATGACCTGCCGGGATGGCTGGACCCTGTTCCACACCAACTACGAGGCCTCTTGCCTGAAGCTGATGTCCGAGCCCATGCTCTTCGACGACTCTTACAAGGCCTGCCAGGCCGACAAGGCCAGACTGCTGAGCTTCGCCCACCGAATGGACAAGGTGTACTTCATCAACGATCTGATCGTGAAGAGCAACCAGCACGATACTGACTCTACCTCGCTGTGGTTCTTCGACCCGACCTTCATGCACCGGTCGCTGCCGAGGGCCAGGGGCCACGGCAAGCACCAGCGCACCGAGAAAGAGGAGAAGCCGGACGAGGCCCCCAAGCCGCAGTTCTGGATGGTGATCAACCCGAACAAGGACCACAGCAAGATCGAGCTGGAGGCCAACAAGACCAACATCCCACGCAACTTCATCTGCGAGGCCCCGGCCCATCCGGCTGCCCAGCGGCCTCAGTTCCAGATTGAGCCCGAGCACCTGTTCATCACTGAGGCCCTGATCAAGCCGGCCACCGAGGAGACAACCAAGAAAGCCGACAAAGAGGCCCGGCCCTTCATCGTCACCTTCAACTGCTTGGCCTACGGCATGCCCAAGCCAACCGTGGAGTGGCGTCTGGTCAAGAAGGTCGCTAACGAGTCTCTGATCACTGAGCTGATCGACGCCAAGATCACCACCAACCCGCACGAGCCGCTGAAGGATCACTCCACCACCAGCACCTCGTTCTTCAACCTGCAGCGCGACTGCAAGGCCCACCACCCATGCCCGCCGGACAGCATCGAGGAGCGCAGCCAGCTGGTGATCGTCAACCCGCAGTTCATGGACCTGACCAAGGCCGTCGTCTGCCTGGCCAAGAACGAGTTCGGCTCCGTCATCAGCCGAGAGGCCCAGTTCTTCGTCACCAAGATGGGCGAGTTCGCCAAGAAGGAGGACGAGGTCACCGTCAAGGCCGGCATGAGCGCCATCGTGTCCAACGCCATCACCACCGAGCCGGACGCCGCTGCCGCAGAGTGTTACATCGTTGAGAAGCCCAGAGCGGGCCCGCCCCGCCCGAGGCTCATCCCTCTGGAGCAGCTCAACCAGATGCTGCACGGCGCCATCCAGATGAGCAAGGCCACCTTCGACCTCATCATCGACTCTGCCGGGCCCAAGGTTAACGAAGAGTTTCTCTGCCGAGCCCGCCTGCACAACGGCCGCATGGGTCACGTGACTCGCGAGAAGACCATCGCCCTGACCGTGGAGCCCTGCATCAAGGAACAGGGCTGCGACCTGGAGGCCAAGCCAGTCTCCGTGGTCGAGGGCTACCCGGCCGTGCTGTCCATGAACCCGCTCAGCAACCGCATCATCCGCTTCGGCGACGACTTCCTGCTAGAGTGCCCGTGCACTGGCAAGCGCCGGCCGGACGAGGAGCTGACTGTGGAGTGGAACCTGAACAACAAGACCGACATGCCGGTTGTCGAGGTCCCGGTGCTGCCCCGCTTCTCCGCCATGCTGGTGCGCGACGCCAAGCCAGAGGAGCACAGCGGCACCTACTTCTGCCAGTGCATCCGCGGCCAAGAGAAGTCTGACTGGCGCTCCATCGATGTCCAGGTGCTGCCGCTGCTGGAGCCGGCCGACCACCGAGAGATCATCACCGTCAAGGCTGGCCAGAAGGCGAGCTTCGGCTGCCGCGTCAATGCCGAGCTGGCCGGCCTGGGCGTCTTCGTTGAGCCGATGCGCGACGCTGAGACCCTGGCCGACTTCCTGGCTCGCACCGACGACAAGCGCATCGAGATCATGCGCGGCAGCGCCAACCACTACACCGTCGGCATCGACGACGTCAAGGAATCCGACGCTGGCGTCTACGGCTGCCGGGTCACCGTTAACTTCTTCGAAAAGTGGATCACCCACGACACCTTCTACAGCACCCTGATTGTTGAGAAGTAGtttgaatgtcttgactggttgaaaatggacacttcgcaatgctcggttgatgcatacaatttttgttattgctttcgtagtgccggtttattatcttcaaaaaaacaaataaaaatcaaacttatttaaaaatcgaagtttttc----------------------------------
