# Supplementary material for: Knockdown-Induced Fasting Phenotypes in Flatworms: Insights into Underlying Mechanisms of Feeding Behavior
Source: Int J Mol Sci. 2025 Dec 11;26(24):11934. doi: 10.3390/ijms262411934 (PMC12732829; doi:10.3390/ijms262411934)
Supplement: Supplementary file 1 [file ijms-26-11934-s001.zip › File S4 mlig-wbp2nl msa.fasta]

>Mlig-wbp2nl_transcript_Mlig002860.g3
----cgtctgccgattggctgtggaattgagcttcgcagtctataaatactgaccagcatgacgcacaaattatctcactatcattcatttattcaattaactgtactttcgcgcctaattaattaatattgcgtcttgatttactgcaccaataATGCGTCTGGTTGTGCTATTCGCCTTGGCCACAGTGGCCCTAGCCGGCGGCTACAATAGTCGCGAGGACTACGAGAAGCTCTATTACAAAGACGATTACAAATATCCAGTAGCAACTTATGGTAGCTACAAGACCTACGACAAGAAGGACGACGGCTACGGCAAGAAGGACTACGGCTACGGCAAGAAGGACTACGGCTA---------------------TGACAAGAAGGGCTACGGCGAGAAGGATTACGGCTACGGCGAGAAGGATTACGGCTACGGCAAGAAGGATTACGGCTATGGCAAGAAGGATTACGGCTACGGCAAGAAGGACTACGGCTATGGCAAGAAGGATTACGGCTACGGCAAGAAGGATTACGGCTACGGCAAGAAGGATTACGGCTACGGCAAGAAGGATTACGGCTACGGCAAGAAGGATTACGGCTACGGCAAGAAGGATTACGGCTATGACAAGAATGACTATGGCTACGGCAAGAAGGACTATGGCTATGGCAAGAAGGACTATGGCTACGGCAAGAAGGATTACGGCTACGGCAAGAAGGATTACGGCTACGGCGAGAAGGATTACGGCTACGGCAAGAAGGATTACGGCTACGGCGAGAAGGATTACGGCTACGGCAAGAAGGATTACGGTTACGGCAAGAAGGATTACGGCTACGGCGAGAAGGATTACGGCTACGGCAAGAAGGATTACGGCTACGGCAAGAAGGATTACGGCTACGGCAAGAAGGATTACGGCTA---------------------------------------------------------------TGCCAAGGACTACGGTTACGACTACAGCGATTACTATGGCGATTACTATCCTGGCTATGCCGATATCTACGGCTACAACGATTATTACGGCGGCTACGACAAGGCGTACGGCTACGGCAGCAAAAAGAGCTACCGAAAGTGAacagttgctgtgcgaactccattttaatagtagattagcgcgtttgctaagttaaattgtcgatcgaaccgtttatttagcaattttgtttttgaaaatataaaccctatgctataaacttaagcttt
>Mlig-wbp2nl_transcript_Mlig022465.g2
cccccgtctgccgattggctgtggaattgagcttcgcagtctataaatactgaccagcatgacgcacaaattatctcactatcattcatttattcaattaactgtactttcgcgcctaattaattaatattgcgtcttgatttactgcaccaataATGCGTCTGGTTGTGCTATTCGCCTTGGCCACAGTGGCCCTAGCCGGCGGCTACAATAGTCGCGAGGACTACGAGAAGCTCTATTACAAAGACGATTACAAATATCCAGTAGCAACTTATGGTAGCTACAAGACCTACGACAAGAAGGACGACGGCTACGACAAGAAGGACGACGGCTACGGCAAGAAGGACTACGGCTACGGCAAGAAGGACTACGGCTATGACAAGAAGGGCTACGGCGAGAAGGATTACGGCTACGGCGAGAAGGATTACGGCTACGGCAAGAAGGATTACGGCTATGGCAAGAAGGATTACGGCTACGGCAAGAAGGACTACGGCTATGGCAAGAAGGATTACGGCTACGGCAAGAAGGATTACGGCTACGGCAAGAAGGATTACGGCTACGGCAAGAAGGATTACGGCTACGGCAAGAAGGATTACGGCTACGGCAAGAAGGATTACGGCTATGACAAGAATGACTATGGCTACGGCAAGAAGGACTATGGCTATGGCAAGAAGGACTATGGCTATGGCAAGAAGGACTATGGCTACGGCAAGAAGGATTACGGCTACGGCAAGAAGGATTACGGCTACGGCGAGAAGGATTACGGCTACGGCAAGAAGGATTACGGCTACGGCGAGAAGGATTACGGCTACGGCAAGAAGGATTACGGTTACGGCAAGAAGGATTACGGCTACGGCGAGAAGGATTACGGCTACGGCAAGAAGGATTACGGCTACGGCAAGAAGGATTACGGCTACGGCAAGAAGGATTACGGCTA------------------------------------------TGCCAAGGACTACGGTTACGACTACAGCGATTACTATGGCGATTACTATCCTGGCTATGCCGATATCTACGGCTACAACGATTATTACGGCGGCTACGACAAGGCGTACGGCTACGGCAGCAAAAAGAGCTACCGAAAGTGAacagttgctgtgcgaactccattttaatagtagattagcgcgtttgctaagttaaattgtcgatcgaaccgtttatttagcaattttgtttttgaaaatataaaccctatgctataaacttaagcttt
>Mlig-wbp2nl_transcript_Mlig001691.g1
cccccgtctgccgattggctgtggaattgagcttcgcagtctataaatactgaccagcatgacgcacaaattatctcactatcattcatttattcaattaactgtactttcgcgcctaattaattaatattgcgtcttgatttactgcaccaataatgcgtctggttgtgctattcgccttggccacagtggccctagccggcggctacaatagtcgcgaggactacgagaagctctattacaaagacgattacaaatatccagtagcaacttATGGTAGCTACAAGACCTACGACAAGAAGGACGACTGCTACGACAAGAAGGACGACGGCTACGGCAAGAAGGACTACGGCTACGGCAAGAAGGACTACGGCTATGACAAGAAGGGCTACGGCGAGAAGGATTACGGCTACGGCGAGAAGGATTACGGCTACGGCAAGAAGGATTACGGCTATGGCAAGAAGGATTACGGCTACGGCAAGAAGGACTACGGCTATGGCAAGAAGGACTACGGCTATGGCAAGAAGGATTACGGCTACGGCAAGAAGGATTACGGCTACGGCAAGAAGGATTACGGCTACGGCAAGAAGGATTACGGCTACGGCAAGAAGGATTACGGCTACGGCAAGAAGGATTACGGCTATGACAAGAATGACTATGGCTACGGCAAGAAGGACTATGGCTATGGCAAGAAGGACTATGGCTATGGCAAGAAGGACTATGGCTACGGCAAGAAGGATTACGGCTACGGCAAGAAGGATTACGGCTACGGCGAGAAGGATTACGGCTACGGCAAGAAGGATTACGGCTACGGCGAGAAGGATTACGGCTACGGCAAGAAGGATTACGGTTACGGCAAGAAGGATTACGGCTACGGCGAGAAGGATTACGGCTACGGCAAGAAGGATTACGGCTACGGCAAGAAGGATTACGGCTACGGCAAGAAGGATTACGGCTACGGCAAGAAGGATTACGGCTATGCCAAGGACTACGGTTACGACTACAGCGATTACTATGGCGATTACTATCCTGGCTATGCCGATATCTACGGCTACAACGATTATTACGGCGGCTACGACAAGGCGTACGGCTACGGCAGCAAAAAGAGCTACCGAAAGTGAACAGTTGCTGTGCGAACTCCATTTTAATAGTAGATTAGCGCGTTTGCTAAGTTAAattgtcgatcgaaccgtttatttagcaattttgtttttgaaaatataaaccctatgctataaacttaagcttt
