# Supplementary material for: Knockdown-Induced Fasting Phenotypes in Flatworms: Insights into Underlying Mechanisms of Feeding Behavior
Source: Int J Mol Sci. 2025 Dec 11;26(24):11934. doi: 10.3390/ijms262411934 (PMC12732829; doi:10.3390/ijms262411934)
Supplement: Supplementary file 1 [file ijms-26-11934-s001.zip › Table S3.xlsx]

## Sheet: Лист1
Table S3. Table of hatchling production of both DV_8 and DV_10 sublineages in each well per week
	1st replicate		week
			1	2	3	4
	DV_8	Control	12	10	11	13
		Mlig-KRI1	10	9	7	0
		Mlig-TUF1	15	10	8	5
		Mlig-TUF2	14	10	7	3
		Mlig-WBP2NL	8	8	2	2
	DV_10	Control	13	12	14	12
		Mlig-KRI1	12	8	7	0
		Mlig-TUF1	10	7	3	1
		Mlig-TUF2	7	9	9	2
		Mlig-WBP2NL	14	11	5	3
	2nd replicate		week
			1	2	3	4
	DV_8	Control	8	16	10	14
		Mlig-KRI1	16	12	3	3
		Mlig-TUF1	14	9	5	0
		Mlig-TUF2	7	8	7	0
		Mlig-WBP2NL	10	7	5	5
	DV_10	Control	13	12	13	8
		Mlig-KRI1	10	11	5	1
		Mlig-TUF1	7	11	8	1
		Mlig-TUF2	13	7	3	3
		Mlig-WBP2NL	16	9	3	4
	3rd replicate		week
			1	2	3	4
	DV_8	Control	8	10	11	16
		Mlig-KRI1	15	8	6	3
		Mlig-TUF1	10	11	9	2
		Mlig-TUF2	8	13	8	4
		Mlig-WBP2NL	8	11	8	2
	DV_10	Control	13	9	14	13
		Mlig-KRI1	10	11	2	0
		Mlig-TUF1	10	11	7	2
		Mlig-TUF2	16	7	5	4
		Mlig-WBP2NL	9	13	5	3
		Median for controls	12.5	11	12	13
		Median for all experiments	10	9.5	5.5	2
